# Supplementary material for: OmpK36-mediated Carbapenem resistance attenuates ST258 Klebsiella pneumoniae in vivo
Source: Nat Commun. 2019 Sep 2;10:3957. doi: 10.1038/s41467-019-11756-y (PMC6718652; doi:10.1038/s41467-019-11756-y)
Supplement: Supplementary file 4 — Source Data [file 41467_2019_11756_MOESM4_ESM.xlsx]

## Sheet: Figure 1C
Lane 6 -10 used for figure.			No antibodies used, coomasie only.
Lane	Sample
6	Ladder (NEB Color Prestained Protein Standard, Broad Range 11-245kDa)
7	ICC8001
8	ICC8002
9	ICC8003
10	ICC8004

## Sheet: Figure 1D
OD600 measurements
Time (minutes)	ICC8001			ICC8002			ICC8003			ICC8004
0	0.029	0.022	0.028	0.02	0.012	0.022	0.019	0.012	0.025	0.019	0.01	0.022
30	0.054	0.031	0.045	0.042	0.023	0.039	0.041	0.025	0.041	0.043	0.022	0.04
60	0.137	0.071	0.139	0.117	0.061	0.104	0.114	0.072	0.099	0.109	0.059	0.096
90	0.36	0.221	0.396	0.305	0.183	0.287	0.298	0.191	0.26	0.318	0.159	0.244
120	0.652	0.517	0.657	0.557	0.385	0.528	0.513	0.383	0.495	0.493	0.355	0.458
150	0.894	0.805	0.85	0.809	0.593	0.735	0.753	0.584	0.665	0.68	0.535	0.614
180	1.024	0.974	1.006	0.981	0.806	0.88	0.966	0.784	0.811	0.853	0.711	0.71
210	1.16	1.091	1.14	1.124	0.901	1.024	1.094	0.926	0.928	0.976	0.804	0.784
240	1.278	1.187	1.254	1.254	1.048	1.18	1.254	1.043	1.125	1.203	0.97	0.946
270	1.387	1.276	1.33	1.359	1.138	1.219	1.397	1.127	1.14	1.46	1.004	0.931
300	1.501	1.117	1.453	1.469	1.165	1.395	1.471	1.105	1.334	1.425	0.884	1.155
330	1.57	1.24	1.521	1.539	1.32	1.49	1.55	1.212	1.472	1.489	1.125	1.393
360	1.627	1.285	1.565	1.607	1.385	1.52	1.605	1.258	1.481	1.55	1.133	1.344
390	1.684	1.291	1.6	1.67	1.393	1.537	1.666	1.252	1.557	1.607	1.167	1.457
410	1.701	1.298	1.613	1.677	1.396	1.551	1.679	1.234	1.596	1.601	1.138	1.475
440	1.718	1.35	1.628	1.676	1.387	1.589	1.689	1.198	1.641	1.606	1.175	1.38
470	1.731	1.37	1.637	1.672	1.421	1.607	1.672	1.241	1.665	1.614	1.206	1.536
500	1.742	1.398	1.643	1.667	1.381	1.609	1.69	1.279	1.647	1.624	1.248	1.434

## Sheet: Figure 1E
OD600 measurements
Time (minutes)	ICC8001			ICC8002			ICC8003			ICC8004
0	0.017	0.017	0.019	0.013	0.014	0.02	0.013	0.011	0.016	0.043	0.011	0.018
30	0.024	0.02	0.025	0.021	0.017	0.025	0.021	0.014	0.023	0.051	0.015	0.024
60	0.048	0.04	0.047	0.063	0.055	0.051	0.058	0.031	0.056	0.076	0.026	0.057
90	0.098	0.069	0.083	0.142	0.073	0.121	0.126	0.075	0.127	0.103	0.052	0.112
120	0.23	0.114	0.161	0.259	0.152	0.201	0.247	0.191	0.242	0.175	0.094	0.218
150	0.345	0.26	0.284	0.466	0.324	0.363	0.475	0.426	0.462	0.326	0.339	0.431
180	0.502	0.452	0.419	0.735	0.58	0.457	0.753	0.652	0.725	0.446	0.383	0.673
210	0.648	0.663	0.609	0.895	0.779	0.658	0.918	0.796	0.882	0.638	0.601	0.844
240	0.831	0.788	0.796	1.076	0.826	0.763	1.097	1.065	1.085	0.807	0.747	0.914
270	0.899	0.791	0.921	1.133	0.938	0.906	1.324	1.145	1.183	0.866	0.948	1.003
300	0.974	0.898	0.945	1.17	0.988	0.96	1.259	1.306	1.184	0.92	1.003	1.118
330	1.082	0.926	1.01	1.271	1.123	1.009	1.366	1.364	1.221	0.979	1.09	1.164
360	1.076	1	1.034	1.159	1.25	1.013	1.285	1.446	1.223	1.006	1.215	1.188
390	1.196	1.135	1.047	1.169	1.205	1.029	1.296	1.415	1.221	1.024	1.255	1.199
410	1.116	1.002	1.117	1.217	1.18	1.038	1.308	1.516	1.188	1.041	1.202	1.182
440	1.144	1.026	1.058	1.159	1.182	1.037	1.246	1.361	1.151	1.028	1.257	1.136
470	1.101	1.021	1.063	1.151	1.164	1.025	1.237	1.35	1.15	1.031	1.24	1.182
500	1.115	0.983	1.05	1.175	1.129	1.105	1.264	1.438	1.135	1.04	1.181	1.169

## Sheet: Figure 3C
OD400 measurements
time (s)	WT			ST258			WT+GD			ST258ΔGD			Empty
5	0	0	0	0	0	0	0	0	0	0	0	0	0	0	0
6	-0.0005	-0.0007	-0.0008	-0.0003	-0.0005	-0.0005	-0.0003	-0.0001	-0.0002	-0.0008	-0.0008	-0.0009	0	-0.0001	0
7	-0.0012	-0.0016	-0.0017	-0.0004	-0.0007	-0.0007	-0.0006	-0.0005	-0.0006	-0.0021	-0.0016	-0.0019	-0.001	-0.0002	-0.0002
8	-0.0021	-0.002	-0.0027	-0.0005	-0.0011	-0.0011	-0.0007	-0.0008	-0.0008	-0.0028	-0.0023	-0.0029	-0.0013	-0.0011	-0.0003
9	-0.0029	-0.0029	-0.0029	-0.0005	-0.0015	-0.0014	-0.0009	-0.0008	-0.0009	-0.0036	-0.0029	-0.0035	-0.0017	-0.0012	-0.0001
10	-0.0035	-0.0037	-0.0043	-0.0009	-0.0015	-0.0022	-0.0011	-0.001	-0.0012	-0.0044	-0.0035	-0.0042	-0.0018	-0.0015	-0.0004
11	-0.0041	-0.0041	-0.0043	-0.0009	-0.0018	-0.0012	-0.0015	-0.001	-0.0011	-0.0051	-0.0043	-0.005	-0.0021	-0.0015	-0.0005
12	-0.0046	-0.0046	-0.0064	-0.0013	-0.0021	-0.0005	-0.0016	-0.001	-0.0013	-0.0058	-0.0049	-0.0058	-0.0021	-0.0021	-0.0004
13	-0.0054	-0.0051	-0.006	-0.0017	-0.0021	-0.0014	-0.0018	-0.0013	-0.0015	-0.0062	-0.0054	-0.0063	-0.0026	-0.0006	-0.0003
14	-0.0061	-0.0057	-0.0068	-0.0018	-0.0024	-0.0021	-0.0021	-0.0016	-0.0016	-0.0068	-0.0058	-0.007	-0.0025	-0.0015	-0.0009
15	-0.0066	-0.0061	-0.0073	-0.0019	-0.0026	-0.0017	-0.0022	-0.0019	-0.0018	-0.0071	-0.0064	-0.0075	-0.0025	-0.0015	-0.0005
16	-0.0069	-0.0065	-0.0087	-0.0021	-0.0026	-0.0018	-0.0025	-0.0021	-0.0019	-0.0077	-0.0068	-0.008	-0.0021	-0.0016	-0.0009
17	-0.0076	-0.007	-0.0088	-0.002	-0.0025	-0.0027	-0.0027	-0.0024	-0.0023	-0.0081	-0.0074	-0.0086	-0.0023	-0.002	-0.0008
18	-0.008	-0.0073	-0.0099	-0.0024	-0.0028	-0.0021	-0.0029	-0.0029	-0.0026	-0.0086	-0.0081	-0.0091	-0.0021	-0.0019	-0.0009
19	-0.0089	-0.0077	-0.0106	-0.0026	-0.003	-0.0017	-0.003	-0.0032	-0.0029	-0.0088	-0.0083	-0.0095	-0.0023	-0.0012	-0.0009
20	-0.0093	-0.0082	-0.0099	-0.0026	-0.0032	-0.0024	-0.0031	-0.0035	-0.003	-0.0092	-0.0087	-0.0099	-0.0024	-0.0016	-0.0015
21	-0.0098	-0.0085	-0.011	-0.0029	-0.0032	-0.0022	-0.0034	-0.0036	-0.0031	-0.0096	-0.0091	-0.0104	-0.002	-0.002	-0.0013
22	-0.0102	-0.009	-0.0119	-0.0029	-0.0035	-0.0031	-0.0034	-0.004	-0.0033	-0.0098	-0.0096	-0.0106	-0.0024	-0.0016	-0.0012
23	-0.0109	-0.0094	-0.0128	-0.0033	-0.0037	-0.0028	-0.0036	-0.0044	-0.0036	-0.0099	-0.01	-0.0111	-0.0024	-0.0011	-0.0017
24	-0.0114	-0.0098	-0.0124	-0.0035	-0.0039	-0.003	-0.0037	-0.0045	-0.0037	-0.0101	-0.0103	-0.0115	-0.0024	-0.0013	-0.0013
25	-0.012	-0.0101	-0.0134	-0.0038	-0.0041	-0.0033	-0.0039	-0.0049	-0.0041	-0.0106	-0.0105	-0.0117	-0.0022	-0.0017	-0.0015

## Sheet: Figure 3D
Non-linear regression model for data from Figure 3C
	WT	ST258	WT+GD	ST258ΔGD	Empty
Best-fit values
YIntercept	0.00232	0.0004892	0.00107	0.001524	7.955e-05
Slope	-0.0005828	-0.0001649	-0.000211	-0.0005346	-8.006e-05	Rate used in graph
Std. Error
YIntercept	0.0002956	0.0001353	8.252e-05	0.0002343	0.0001429
Slope	1.827e-05	8.364e-06	5.101e-06	1.448e-05	8.833e-06	Standard error of the mean for error bars
95% CI (profile likelihood)
YIntercept	0.001729 to 0.002911	0.0002187 to 0.0007598	0.0009053 to 0.001235	0.001055 to 0.001992	-0.0002033 to 0.0003623
Slope	-0.0006194 to -0.0005463	-0.0001816 to -0.0001482	-0.0002212 to -0.0002008	-0.0005636 to -0.0005056	-9.755e-005 to -6.258e-005
Goodness of Fit
Degrees of Freedom	61	61	61	61	124
R squared	0.9434	0.8644	0.9656	0.9571	0.3985
Sum of Squares	4.705e-05	9.857e-06	3.667e-06	2.956e-05	4.47e-05
Sy.x	0.0008782	0.000402	0.0002452	0.0006962	0.0006004
Slope same for all data sets
Best-fit values
YIntercept	-0.002289	0.00215	0.002038	-0.002362	0.003012
Slope	-0.0002756	-0.0002756	-0.0002756	-0.0002756	-0.0002756
Std. Error
YIntercept	0.0002497	0.0002497	0.0002497	0.0002497	0.0002166
Slope	1.184e-05	1.184e-05	1.184e-05	1.184e-05	1.184e-05
95% CI (profile likelihood)
YIntercept	-0.002780 to -0.001798	0.001659 to 0.002641	0.001547 to 0.002529	-0.002853 to -0.001871	0.002586 to 0.003438
Slope	-0.0002989 to -0.0002523	-0.0002989 to -0.0002523	-0.0002989 to -0.0002523	-0.0002989 to -0.0002523	-0.0002989 to -0.0002523
Goodness of Fit
Degrees of Freedom
R squared	0.6813	0.4749	0.8753	0.7325	-1.978
Sum of Squares	0.0002651	3.816e-05	1.329e-05	0.0001845	0.0002213
Sy.x
Constraints
Slope	Slope is shared	Slope is shared	Slope is shared	Slope is shared	Slope is shared
Number of points
# of X values	126	126	126	126	126
# Y values analyzed	63	63	63	63	126

## Sheet: Figure 4B
ICC8001	ICC8002	ICC8003	ICC8004	OmpK35ST258/ ΔOmpK36
2520000000	3640000000	128000000	1520000000	3400
4440000000	1520000000	520000	508000000	10000
4600000000	4560000000	22800000	156000000	18800
6000000000	1640000000	348000000	108000000	3000
2480000000	444000000	168000000	2120000000	12200
548000	2960000	3680000	2960000	1340000
34400000	61600000	33200000	156000	7200
8800000	79200000	44800000	3880000	1880000
4320000	56800000	2400000000		360
1120000	156000000	640000000		660000

## Sheet: Figure 4C
ICC8001	ICC8002	ICC8003	ICC8004	OmpK35ST258/ ΔOmpK36
466667	148000	98666.7	293333	1
54666.7	20400	3866.67	1	1
28000	3066.67	4266.67	16533.3	1
130667	134667	17066.7	14400	1
237333	6933.33	1866.67	36000	1
2000	1	266.667	61333.3	1
1	1466.67	1	1	1
4133.33	25333.3	2933.33	1	66.7
0	0	18666.7	1	1
10000	21333.3	9333.33	933.333	1
In order to represent the absence of CFU in the blood we enter a nominal value of 1C FU so that it can be represented on the graph (as it is a log10 scale and 0 cannot exist).

## Sheet: Figure 4D
Individual competition ratios from each mouse
47.191
59.116
48.3871
50.6329
49.4792
48.7288
58.5366
56.9343
45.8333
39.9015
60
	Mean	Lower (95% CI)	Upper (95% CI)
Mean Value Calculation	51.34	47	55.68

## Sheet: Figure 4E
Individual competition ratios from each mouse
	100
	87.2093
	95.3642
	80.7692
	71.875
	51.3889
	55.618
	41.129
	12.3077
	73.9726
	Mean	Lower (95% CI)	Upper (95% CI)
Mean Value (95% CI)	66.96	47.59	86.33

## Sheet: Figure 4F
Individual competition ratios from each mouse
100
93.0233
60.396
100
100
69.2308
47.8261
16.6667
	Mean	Lower (95% CI)	Upper (95% CI)
Mean Value (95% CI)	66.96	47.79	99

[truncated: 23 more sheets: Figure 4G, Figure 4H, Figure 4I, Supp Figure 2A, Supp Figure 2B, Supp Figure 2C, Supp Figure 2E, Supp Figure 5B, Supplementary Figure 3C, Supplementary Figure 3D, Supplementary Figure 3E, Supplementary Figure 3F, Supplementary Figure S7A, Supplementary Figure S7B, Supplementary Figure S7C, Supplementary Figure S8A, Supplementary Figure S8C, Supplementary Figure 9B, Supplementary Figure 9C, Supplementary Figure 9D …]
